# Supplementary material for: Effects of Long-Term Physical Activity and BCAA Availability on the Subcellular Associations between Intramyocellular Lipids, Perilipins and PGC-1α
Source: Int J Mol Sci. 2023 Feb 21;24(5):4282. doi: 10.3390/ijms24054282 (PMC10002284; doi:10.3390/ijms24054282)
Supplement: Supplementary file 1 [file ijms-24-04282-s001.zip]

Archive with 10 entries (9 files):
- supp_Updated/
- supp_Updated/Sup1.jpg
- supp_Updated/Sup2.jpg
- supp_Updated/Sup3.jpg
- supp_Updated/Sup4.jpg
- supp_Updated/Sup5.jpg
- supp_Updated/Sup6.jpg
- supp_Updated/Sup7.jpg
- supp_Updated/Sup8.jpg
- supp_Updated/Video S1.mp4
